# Supplementary material for: Enhanced plant diversity reduces nitrous oxide emissions in forest soils worldwide
Source: Natl Sci Rev. 2025 May 13;12(7):nwaf186. doi: 10.1093/nsr/nwaf186 (PMC12168753; doi:10.1093/nsr/nwaf186)
Supplement: nwaf186_Supplemental_File [file nwaf186_supplemental_file.zip]

Archive with 3 entries (3 files):
- 1. Supplementary tables and figures.docx
- 2. Additional information1.xlsx
- 3. Additional information2.docx
