# Supplementary material for: Enhanced plant diversity reduces nitrous oxide emissions in forest soils worldwide
Source: Natl Sci Rev. 2025 May 13;12(7):nwaf186. doi: 10.1093/nsr/nwaf186 (PMC12168753; doi:10.1093/nsr/nwaf186)
Supplement: nwaf186_Supplemental_File [file nwaf186_supplemental_file.zip › 2. Additional information1.xlsx]

## Sheet: data
Additional information 1
Site	Latitude	Longitude	MAT	MAP	Observation time(year)	single species_site	single species_richness	single tree species	single species_N2O (μg N m-2 h-1)	single species_SE	single species_n	mixture species_site	mixture species_richness	mixture tree species	mixture species_N2O (μg N m-2 h-1)	mixture species_SE	mixture species_n
Seropédica, Rio de Janerio state, southeastern Brazil	-22.7333	-43.7	16	1250	1	A100	1	Acacia mangium	13.6986	1.76327	4	E50A50	2	Acacia mangium; Eucalyptus urograndis	10.274	1.3128	4
Experimental Center of Tropical Forestry, Chinese Academy of Forestry (Pingxiang, Guangxi, China).	22.1667	106.833	20.5-21.7	1200-1400	1	PCK	1	P. massoniana plantation	3.74251	0.179641	4	PCN	3	P. massoniana plantation;Q. griffithii w; Q. griffithii w	4.37126	0.209581	4
Experimental Center of Tropical Forestry, Chinese Academy of Forestry (Pingxiang, Guangxi, China).	22.1667	106.833	20.5-21.7	1200-1400	1	PCK	1	P. massoniana plantation	3.32335	0.419162	4	PCN	3	P. massoniana plantation;Q. griffithii w; Q. griffithii w	4.7006	0.628743	4
Experimental Center of Tropical Forestry, Chinese Academy of Forestry (Pingxiang, Guangxi, China).	22.1667	106.833	20.5-21.7	1200-1400	1	PCK	1	P. massoniana plantation	3.17365	0.179641	4	PCN	3	P. massoniana plantation;Q. griffithii w; Q. griffithii w	4.46108	0.479042	4
Experimental Center of Tropical Forestry, Chinese Academy of Forestry (Pingxiang, Guangxi, China).	22.1667	106.833	20.5-21.7	1200-1400	1	PCK	1	P. massoniana plantation	2.87425	0.329341	4	PCN	3	P. massoniana plantation;Q. griffithii w; Q. griffithii w	4.52096	0.269461	4
Experimental Center of Tropical Forestry, Chinese Academy of Forestry (Pingxiang, Guangxi, China).	22.1667	106.833	20.5-21.7	1200-1400	1	PCK	1	P. massoniana plantation	3.05389	0.329341	4	PCN	3	P. massoniana plantation;Q. griffithii w; Q. griffithii w	5.17964	0.389222	4
Experimental Center of Tropical Forestry, Chinese Academy of Forestry (Pingxiang, Guangxi, China).	22.1667	106.833	20.5-21.7	1200-1400	1	PCK	1	P. massoniana plantation	3.29341	0.179641	4	PCN	3	P. massoniana plantation;Q. griffithii w; Q. griffithii w	5.38922	0.299401	4
Experimental Center of Tropical Forestry, Chinese Academy of Forestry (Pingxiang, Guangxi, China).	22.1667	106.833	20.5-21.7	1200-1400	1	PCK	1	P. massoniana plantation	3.77246	0.299401	4	PCN	3	P. massoniana plantation;Q. griffithii w; Q. griffithii w	6.73653	0.269461	4
Experimental Center of Tropical Forestry, Chinese Academy of Forestry (Pingxiang, Guangxi, China).	22.1667	106.833	20.5-21.7	1200-1400	1	PCK	1	P. massoniana plantation	4.52096	0.359281	4	PCN	3	P. massoniana plantation;Q. griffithii w; Q. griffithii w	5.2994	0.299401	4
Experimental Center of Tropical Forestry, Chinese Academy of Forestry (Pingxiang, Guangxi, China).	22.1667	106.833	20.5-21.7	1200-1400	1	PCK	1	P. massoniana plantation	4.61078	0.239521	4	PCN	3	P. massoniana plantation;Q. griffithii w; Q. griffithii w	6.79641	0.508982	4
Experimental Center of Tropical Forestry, Chinese Academy of Forestry (Pingxiang, Guangxi, China).	22.1667	106.833	20.5-21.7	1200-1400	1	PCK	1	P. massoniana plantation	5.1497	0.269461	4	PCN	3	P. massoniana plantation;Q. griffithii w; Q. griffithii w	5.65868	0.359281	4
Experimental Center of Tropical Forestry, Chinese Academy of Forestry (Pingxiang, Guangxi, China).	22.1667	106.833	20.5-21.7	1200-1400	1	PCK	1	P. massoniana plantation	4.64072	0.239521	4	PCN	3	P. massoniana plantation;Q. griffithii w; Q. griffithii w	5.26946	0.209581	4
Experimental Center of Tropical Forestry, Chinese Academy of Forestry (Pingxiang, Guangxi, China).	22.1667	106.833	20.5-21.7	1200-1400	1	PCK	1	P. massoniana plantation	4.1018	0.419162	4	PCN	3	P. massoniana plantation;Q. griffithii w; Q. griffithii w	4.7006	0.239521	4
Experimental Center of Tropical Forestry, Chinese Academy of Forestry (Pingxiang, Guangxi, China).	22.1667	106.833	20.5-21.7	1200-1400	1	CCK	1	C. lanceolata	5.71856	0.868263	4	PCN	3	P. massoniana plantation;Q. griffithii w; Q. griffithii w	4.37126	0.209581	4
Experimental Center of Tropical Forestry, Chinese Academy of Forestry (Pingxiang, Guangxi, China).	22.1667	106.833	20.5-21.7	1200-1400	1	CCK	1	C. lanceolata	6.61677	0.718563	4	PCN	3	P. massoniana plantation;Q. griffithii w; Q. griffithii w	4.7006	0.628743	4
Experimental Center of Tropical Forestry, Chinese Academy of Forestry (Pingxiang, Guangxi, China).	22.1667	106.833	20.5-21.7	1200-1400	1	CCK	1	C. lanceolata	4.88024	0.209581	4	PCN	3	P. massoniana plantation;Q. griffithii w; Q. griffithii w	4.46108	0.479042	4
Experimental Center of Tropical Forestry, Chinese Academy of Forestry (Pingxiang, Guangxi, China).	22.1667	106.833	20.5-21.7	1200-1400	1	CCK	1	C. lanceolata	4.4012	0.628743	4	PCN	3	P. massoniana plantation;Q. griffithii w; Q. griffithii w	4.52096	0.269461	4
Experimental Center of Tropical Forestry, Chinese Academy of Forestry (Pingxiang, Guangxi, China).	22.1667	106.833	20.5-21.7	1200-1400	1	CCK	1	C. lanceolata	4.8503	0.269461	4	PCN	3	P. massoniana plantation;Q. griffithii w; Q. griffithii w	5.17964	0.389222	4
Experimental Center of Tropical Forestry, Chinese Academy of Forestry (Pingxiang, Guangxi, China).	22.1667	106.833	20.5-21.7	1200-1400	1	CCK	1	C. lanceolata	5.23952	0.329341	4	PCN	3	P. massoniana plantation;Q. griffithii w; Q. griffithii w	5.38922	0.299401	4
Experimental Center of Tropical Forestry, Chinese Academy of Forestry (Pingxiang, Guangxi, China).	22.1667	106.833	20.5-21.7	1200-1400	1	CCK	1	C. lanceolata	6.07784	0.568862	4	PCN	3	P. massoniana plantation;Q. griffithii w; Q. griffithii w	6.73653	0.269461	4
Experimental Center of Tropical Forestry, Chinese Academy of Forestry (Pingxiang, Guangxi, China).	22.1667	106.833	20.5-21.7	1200-1400	1	CCK	1	C. lanceolata	6.43713	0.479042	4	PCN	3	P. massoniana plantation;Q. griffithii w; Q. griffithii w	5.2994	0.299401	4
Experimental Center of Tropical Forestry, Chinese Academy of Forestry (Pingxiang, Guangxi, China).	22.1667	106.833	20.5-21.7	1200-1400	1	CCK	1	C. lanceolata	5.92814	0.628743	4	PCN	3	P. massoniana plantation;Q. griffithii w; Q. griffithii w	6.79641	0.508982	4
Experimental Center of Tropical Forestry, Chinese Academy of Forestry (Pingxiang, Guangxi, China).	22.1667	106.833	20.5-21.7	1200-1400	1	CCK	1	C. lanceolata	6.97605	0.778443	4	PCN	3	P. massoniana plantation;Q. griffithii w; Q. griffithii w	5.65868	0.359281	4
Experimental Center of Tropical Forestry, Chinese Academy of Forestry (Pingxiang, Guangxi, China).	22.1667	106.833	20.5-21.7	1200-1400	1	CCK	1	C. lanceolata	7.12575	0.808383	4	PCN	3	P. massoniana plantation;Q. griffithii w; Q. griffithii w	5.26946	0.209581	4
Experimental Center of Tropical Forestry, Chinese Academy of Forestry (Pingxiang, Guangxi, China).	22.1667	106.833	20.5-21.7	1200-1400	1	CCK	1	C. lanceolata	6.43713	0.838323	4	PCN	3	P. massoniana plantation;Q. griffithii w; Q. griffithii w	4.7006	0.239521	4
Experimental Center of Tropical Forestry, Chinese Academy of Forestry (Pingxiang, Guangxi, China).	22.1667	106.833	20.5-21.7	1200-1400	1	PCK	1	P. massoniana plantation	3.74251	0.179641	4	CCN	3	C. lanceolata; Q. griffithii w; Q. griffithii w	3.68263	0.389222	4
Experimental Center of Tropical Forestry, Chinese Academy of Forestry (Pingxiang, Guangxi, China).	22.1667	106.833	20.5-21.7	1200-1400	1	PCK	1	P. massoniana plantation	3.32335	0.419162	4	CCN	3	C. lanceolata; Q. griffithii w; Q. griffithii w	2.78443	0.179641	4
Experimental Center of Tropical Forestry, Chinese Academy of Forestry (Pingxiang, Guangxi, China).	22.1667	106.833	20.5-21.7	1200-1400	1	PCK	1	P. massoniana plantation	3.17365	0.179641	4	CCN	3	C. lanceolata; Q. griffithii w; Q. griffithii w	4.13174	0.269461	4
Experimental Center of Tropical Forestry, Chinese Academy of Forestry (Pingxiang, Guangxi, China).	22.1667	106.833	20.5-21.7	1200-1400	1	PCK	1	P. massoniana plantation	2.87425	0.329341	4	CCN	3	C. lanceolata; Q. griffithii w; Q. griffithii w	3.14371	0.389222	4
Experimental Center of Tropical Forestry, Chinese Academy of Forestry (Pingxiang, Guangxi, China).	22.1667	106.833	20.5-21.7	1200-1400	1	PCK	1	P. massoniana plantation	3.05389	0.329341	4	CCN	3	C. lanceolata; Q. griffithii w; Q. griffithii w	4.67066	0.359281	4
Experimental Center of Tropical Forestry, Chinese Academy of Forestry (Pingxiang, Guangxi, China).	22.1667	106.833	20.5-21.7	1200-1400	1	PCK	1	P. massoniana plantation	3.29341	0.179641	4	CCN	3	C. lanceolata; Q. griffithii w; Q. griffithii w	4.64072	0.179641	4
Experimental Center of Tropical Forestry, Chinese Academy of Forestry (Pingxiang, Guangxi, China).	22.1667	106.833	20.5-21.7	1200-1400	1	PCK	1	P. massoniana plantation	3.77246	0.299401	4	CCN	3	C. lanceolata; Q. griffithii w; Q. griffithii w	4.16168	0.299401	4
Experimental Center of Tropical Forestry, Chinese Academy of Forestry (Pingxiang, Guangxi, China).	22.1667	106.833	20.5-21.7	1200-1400	1	PCK	1	P. massoniana plantation	4.52096	0.359281	4	CCN	3	C. lanceolata; Q. griffithii w; Q. griffithii w	4.34132	0.299401	4
Experimental Center of Tropical Forestry, Chinese Academy of Forestry (Pingxiang, Guangxi, China).	22.1667	106.833	20.5-21.7	1200-1400	1	PCK	1	P. massoniana plantation	4.61078	0.239521	4	CCN	3	C. lanceolata; Q. griffithii w; Q. griffithii w	5	0.149701	4
Experimental Center of Tropical Forestry, Chinese Academy of Forestry (Pingxiang, Guangxi, China).	22.1667	106.833	20.5-21.7	1200-1400	1	PCK	1	P. massoniana plantation	5.1497	0.269461	4	CCN	3	C. lanceolata; Q. griffithii w; Q. griffithii w	4.49102	0.389222	4
Experimental Center of Tropical Forestry, Chinese Academy of Forestry (Pingxiang, Guangxi, China).	22.1667	106.833	20.5-21.7	1200-1400	1	PCK	1	P. massoniana plantation	4.64072	0.239521	4	CCN	3	C. lanceolata; Q. griffithii w; Q. griffithii w	3.8024	0.389222	4
Experimental Center of Tropical Forestry, Chinese Academy of Forestry (Pingxiang, Guangxi, China).	22.1667	106.833	20.5-21.7	1200-1400	1	PCK	1	P. massoniana plantation	4.1018	0.419162	4	CCN	3	C. lanceolata; Q. griffithii w; Q. griffithii w	3.86228	0.419162	4
Experimental Center of Tropical Forestry, Chinese Academy of Forestry (Pingxiang, Guangxi, China).	22.1667	106.833	20.5-21.7	1200-1400	1	CCK	1	C. lanceolata	5.71856	0.868263	4	CCN	3	C. lanceolata; Q. griffithii w; Q. griffithii w	3.68263	0.389222	4
Experimental Center of Tropical Forestry, Chinese Academy of Forestry (Pingxiang, Guangxi, China).	22.1667	106.833	20.5-21.7	1200-1400	1	CCK	1	C. lanceolata	6.61677	0.718563	4	CCN	3	C. lanceolata; Q. griffithii w; Q. griffithii w	2.78443	0.179641	4
Experimental Center of Tropical Forestry, Chinese Academy of Forestry (Pingxiang, Guangxi, China).	22.1667	106.833	20.5-21.7	1200-1400	1	CCK	1	C. lanceolata	4.88024	0.209581	4	CCN	3	C. lanceolata; Q. griffithii w; Q. griffithii w	4.13174	0.269461	4
Experimental Center of Tropical Forestry, Chinese Academy of Forestry (Pingxiang, Guangxi, China).	22.1667	106.833	20.5-21.7	1200-1400	1	CCK	1	C. lanceolata	4.4012	0.628743	4	CCN	3	C. lanceolata; Q. griffithii w; Q. griffithii w	3.14371	0.389222	4
Experimental Center of Tropical Forestry, Chinese Academy of Forestry (Pingxiang, Guangxi, China).	22.1667	106.833	20.5-21.7	1200-1400	1	CCK	1	C. lanceolata	4.8503	0.269461	4	CCN	3	C. lanceolata; Q. griffithii w; Q. griffithii w	4.67066	0.359281	4
Experimental Center of Tropical Forestry, Chinese Academy of Forestry (Pingxiang, Guangxi, China).	22.1667	106.833	20.5-21.7	1200-1400	1	CCK	1	C. lanceolata	5.23952	0.329341	4	CCN	3	C. lanceolata; Q. griffithii w; Q. griffithii w	4.64072	0.179641	4
Experimental Center of Tropical Forestry, Chinese Academy of Forestry (Pingxiang, Guangxi, China).	22.1667	106.833	20.5-21.7	1200-1400	1	CCK	1	C. lanceolata	6.07784	0.568862	4	CCN	3	C. lanceolata; Q. griffithii w; Q. griffithii w	4.16168	0.299401	4
Experimental Center of Tropical Forestry, Chinese Academy of Forestry (Pingxiang, Guangxi, China).	22.1667	106.833	20.5-21.7	1200-1400	1	CCK	1	C. lanceolata	6.43713	0.479042	4	CCN	3	C. lanceolata; Q. griffithii w; Q. griffithii w	4.34132	0.299401	4
Experimental Center of Tropical Forestry, Chinese Academy of Forestry (Pingxiang, Guangxi, China).	22.1667	106.833	20.5-21.7	1200-1400	1	CCK	1	C. lanceolata	5.92814	0.628743	4	CCN	3	C. lanceolata; Q. griffithii w; Q. griffithii w	5	0.149701	4
Experimental Center of Tropical Forestry, Chinese Academy of Forestry (Pingxiang, Guangxi, China).	22.1667	106.833	20.5-21.7	1200-1400	1	CCK	1	C. lanceolata	6.97605	0.778443	4	CCN	3	C. lanceolata; Q. griffithii w; Q. griffithii w	4.49102	0.389222	4
Experimental Center of Tropical Forestry, Chinese Academy of Forestry (Pingxiang, Guangxi, China).	22.1667	106.833	20.5-21.7	1200-1400	1	CCK	1	C. lanceolata	7.12575	0.808383	4	CCN	3	C. lanceolata; Q. griffithii w; Q. griffithii w	3.8024	0.389222	4
Experimental Center of Tropical Forestry, Chinese Academy of Forestry (Pingxiang, Guangxi, China).	22.1667	106.833	20.5-21.7	1200-1400	1	CCK	1	C. lanceolata	6.43713	0.838323	4	CCN	3	C. lanceolata; Q. griffithii w; Q. griffithii w	3.86228	0.419162	4
Pingxiang City, Guangxi Zhuang Autonomous Region, China	22.1667	106.833	21		1	P. massoniana	1	P. massoniana	4.3	0.5	6	Mixed plantation	2	P. massoniana; C. hystrix	5	0.2	6
Pingxiang City, Guangxi Zhuang Autonomous Region, China	22.1667	106.833	21		1	C. hystrix	1	C. hystrix	6.5	0.2	6	Mixed plantation	2	P. massoniana; C. hystrix	5	0.2	6
Hunan province, China	26.8497	109.606	15-20	1200	0.5	CL	1	Cunninghamia lanceolata	32.24	15.03	5	CL-CC	2	Cunninghamia lanceolata; Cinnamomum camphora	26.08	14.39	5
Hunan province, China	26.8497	109.606	15-20	1200	0.5	CL	1	Cunninghamia lanceolata	32.24	15.03	5	CL-CF	2	Cunninghamia lanceolata; Castanopsis fargesii	2.66	2.43	5
Hunan province, China	26.8497	109.606	15-20	1200	0.5	CL	1	Cunninghamia lanceolata	32.24	15.03	5	CL-AC	2	Cunninghamia lanceolata; Alnus cremastogyne	32.29	17.11	5
Hangzhou, Zhejiang province,China	30.3167	119.65	16.4	1613.9	0.5	moso bamboo forest	1	moso bamboo	121.138	12.3964	3	mixed forest	2	moso bamboo; cedar	87.9391	3.69091	3
Hangzhou, Zhejiang province,China	30.3167	119.65	16.4	1613.9	0.5	moso bamboo forest	1	moso bamboo	103.74	5.32	3	mixed forest	2	moso bamboo; cedar	84.5536	10.2582	3
Hangzhou, Zhejiang province,China	30.3167	119.65	16.4	1613.9	0.5	moso bamboo forest	1	moso bamboo	92.8773	9.97818	3	mixed forest	2	moso bamboo; cedar	67.7855	6.63091	3
Hangzhou, Zhejiang province,China	30.3167	119.65	16.4	1613.9	0.5	moso bamboo forest	1	moso bamboo	78.1582	7.68727	3	mixed forest	2	moso bamboo; cedar	31.4427	6.00727	3
Hangzhou, Zhejiang province,China	30.3167	119.65	16.4	1613.9	0.5	moso bamboo forest	1	moso bamboo	35.3755	2.24636	3	mixed forest	2	moso bamboo; cedar	23.4818	5.89273	3
Hangzhou, Zhejiang province,China	30.3167	119.65	16.4	1613.9	0.5	moso bamboo forest	1	moso bamboo	30.1636	4.51182	3	mixed forest	2	moso bamboo; cedar	21.2991	3.48727	3
Hangzhou, Zhejiang province,China	30.3167	119.65	16.4	1613.9	0.5	cedar forest	1	cedar	82.2564	8.24727	3	mixed forest	2	moso bamboo; cedar	87.9391	3.69091	3
Hangzhou, Zhejiang province,China	30.3167	119.65	16.4	1613.9	0.5	cedar forest	1	cedar	75.2182	0.151515	3	mixed forest	2	moso bamboo; cedar	84.5536	10.2582	3
Hangzhou, Zhejiang province,China	30.3167	119.65	16.4	1613.9	0.5	cedar forest	1	cedar	49.0445	7.68727	3	mixed forest	2	moso bamboo; cedar	67.7855	6.63091	3
Hangzhou, Zhejiang province,China	30.3167	119.65	16.4	1613.9	0.5	cedar forest	1	cedar	23.6791	3.52545	3	mixed forest	2	moso bamboo; cedar	31.4427	6.00727	3
Hangzhou, Zhejiang province,China	30.3167	119.65	16.4	1613.9	0.5	cedar forest	1	cedar	22.4955	5.70818	3	mixed forest	2	moso bamboo; cedar	23.4818	5.89273	3
Hangzhou, Zhejiang province,China	30.3167	119.65	16.4	1613.9	0.5	cedar forest	1	cedar	15.4509	2.17636	3	mixed forest	2	moso bamboo; cedar	21.2991	3.48727	3
he western area of Taihu Lake Basin, China	32.35	119.05	15.9	1157		TG	1	tea	70.7763	70.7763	4	MF	2	tea; bamboo	21.6895	21.6895	1
he western area of Taihu Lake Basin, China	32.35	119.05	15.9	1157		BF	1	bamboo	38.8128	38.8128	4	MF	2	tea; bamboo	21.6895	21.6895	1
Katsura Headwater Catchment (KHC)	36.5333	140.3	12.5	1338.5	3	LC	1	Cryptomeria japonica	2.36	1.45	6	UD	3	Quercus serrata; Prunus jamasakura; Carpinus laxiflora	1.1	1.1	6
Northern slopes of the Guadarrama range, Central Spain	39.97	4.03	7	500	1	oak	1	oak	5.66569	3.29882	5	mix	2	oak; Pine	6.84336	1.64958	5
Northern slopes of the Guadarrama range, Central Spain	39.97	4.03	7	500	1	oak	1	oak	7.10235	1.17768	5	mix	2	oak; Pine	13.2281	2.12044	5
Northern slopes of the Guadarrama range, Central Spain	39.97	4.03	7	500	1	oak	1	oak	29.037	9.8961	5	mix	2	oak; Pine	14.9	4.94596	5
Northern slopes of the Guadarrama range, Central Spain	39.97	4.03	7	500	1	oak	1	oak	39.6619	8.48177	5	mix	2	oak; Pine	23.6401	2.59026	5
Northern slopes of the Guadarrama range, Central Spain	39.97	4.03	7	500	1	oak	1	oak	57.8272	11.309	5	mix	2	oak; Pine	26.4907	4.7121	5
Northern slopes of the Guadarrama range, Central Spain	39.97	4.03	7	500	1	oak	1	oak	5.79728	1.64958	5	mix	2	oak; Pine	7.44686	3.77038	5
Northern slopes of the Guadarrama range, Central Spain	39.97	4.03	7	500	1	oak	1	oak	10.7691	2.5913	5	mix	2	oak; Pine	15.0092	2.35605	5
Northern slopes of the Guadarrama range, Central Spain	39.97	4.03	7	500	1	oak	1	oak	29.4045	13.1942	5	mix	2	oak; Pine	7.49433	2.12114	5
Northern slopes of the Guadarrama range, Central Spain	39.97	4.03	7	500	1	oak	1	oak	41.6787	13.4295	5	mix	2	oak; Pine	14.5852	4.00598	5
Northern slopes of the Guadarrama range, Central Spain	39.97	4.03	7	500	1	oak	1	oak	50.4201	22.1486	5	mix	2	oak; Pine	17.67	4.23949	5
Northern slopes of the Guadarrama range, Central Spain	39.97	4.03	7	500	1	Pine	1	Pine	3.54524	1.88554	5	mix	2	oak; Pine	6.84336	1.64958	5
Northern slopes of the Guadarrama range, Central Spain	39.97	4.03	7	500	1	Pine	1	Pine	14.6407	4.00354	5	mix	2	oak; Pine	13.2281	2.12044	5
Northern slopes of the Guadarrama range, Central Spain	39.97	4.03	7	500	1	Pine	1	Pine	16.7855	5.65452	5	mix	2	oak; Pine	14.9	4.94596	5
Northern slopes of the Guadarrama range, Central Spain	39.97	4.03	7	500	1	Pine	1	Pine	17.2798	3.77038	5	mix	2	oak; Pine	23.6401	2.59026	5
Northern slopes of the Guadarrama range, Central Spain	39.97	4.03	7	500	1	Pine	1	Pine	27.6698	1.88589	5	mix	2	oak; Pine	26.4907	4.7121	5
Northern slopes of the Guadarrama range, Central Spain	39.97	4.03	7	500	1	Pine	1	Pine	9.331	4.47475	5	mix	2	oak; Pine	7.44686	3.77038	5
Northern slopes of the Guadarrama range, Central Spain	39.97	4.03	7	500	1	Pine	1	Pine	11.7115	5.42066	5	mix	2	oak; Pine	15.0092	2.35605	5
Northern slopes of the Guadarrama range, Central Spain	39.97	4.03	7	500	1	Pine	1	Pine	13.619	2.82865	5	mix	2	oak; Pine	7.49433	2.12114	5
Northern slopes of the Guadarrama range, Central Spain	39.97	4.03	7	500	1	Pine	1	Pine	16.9405	3.06321	5	mix	2	oak; Pine	14.5852	4.00598	5
Northern slopes of the Guadarrama range, Central Spain	39.97	4.03	7	500	1	Pine	1	Pine	11.5446	4.00424	5	mix	2	oak; Pine	17.67	4.23949	5
the west slope of the Oregon Coast Range	44.606	-123.909	10.5	1860	3	16	1	Sitka spruce	0.385321	0.220183	8	22	2	Sitka spruce; red alder	0.66055	0.330275	8
the west slope of the Oregon Coast Range	44.606	-123.909	10.5	1860	3	16	1	Sitka spruce	1.76147	0.293578	8	22	2	Sitka spruce; red alder	2.27523	0.458716	8
the west slope of the Oregon Coast Range	44.606	-123.909	10.5	1860	3	16	1	Sitka spruce	1.87156	0.385321	8	58	2	Sitka spruce; red alder	1.98165	0.733945	8
the west slope of the Oregon Coast Range	44.606	-123.909	10.5	1860	3	16	1	Sitka spruce	1.50459	0.256881	8	58	2	Sitka spruce; red alder	1.10092	0.366972	8
the west slope of the Oregon Coast Range	44.606	-123.909	10.5	1860	3	16	1	Sitka spruce	0.66055	0.220183	8	58	2	Sitka spruce; red alder	0.770642	0.220183	8
the west slope of the Oregon Coast Range	44.722	-123.81	10.7	1920	3	16	1	Sitka spruce	1.52294	0.477064	8	22	2	Sitka spruce; red alder	1.57798	0.146789	8
the west slope of the Oregon Coast Range	44.722	-123.81	10.7	1920	3	16	1	Sitka spruce	0.66055	0.220183	8	22	2	Sitka spruce; red alder	0.770642	0.40367	8
the west slope of the Oregon Coast Range	44.722	-123.81	10.7	1920	3	16	1	Sitka spruce	0.385321	0.220183	8	58	2	Sitka spruce; red alder	1.43119	0.495413	8
the west slope of the Oregon Coast Range	44.722	-123.81	10.7	1920	3	16	1	Sitka spruce	1.76147	0.293578	8	58	2	Sitka spruce; red alder	1.26606	0.201835	8
the west slope of the Oregon Coast Range	44.722	-123.81	10.7	1920	3	16	1	Sitka spruce	0.587156	0.165138	8	58	2	Sitka spruce; red alder	0.697248	0.348624	8
the west slope of the Oregon Coast Range	45.171	-123.914	10.7	2100	3	16	1	Sitka spruce	1.87156	0.385321	8	22	2	Sitka spruce; red alder	2.25688	0.788991	8
the west slope of the Oregon Coast Range	45.171	-123.914	10.7	2100	3	16	1	Sitka spruce	1.50459	0.256881	8	22	2	Sitka spruce; red alder	1.48624	0.587156	8
the west slope of the Oregon Coast Range	45.171	-123.914	10.7	2100	3	16	1	Sitka spruce	0.587156	0.165138	8	22	2	Sitka spruce; red alder	1.06422	0.495413	8
the west slope of the Oregon Coast Range	45.171	-123.914	10.7	2100	3	16	1	Sitka spruce	1.52294	0.477064	8	58	2	Sitka spruce; red alder	2.6422	0.880734	8
the Sanjiang Plain Wetland Ecological Positioning Research Station of the Heilongjiang Province	47.7003	133.577	1.9	585	0.5	BHL	1	B. platyphylla	0.510221	0.206775	4	HJL	6	Acer pictum; Tilia amurensis; Betula platyphylla; Populus davidiana; Fraxinus mandshurica; Juglans mandshurica	-0.637403	0.311074	4
the Sanjiang Plain Wetland Ecological Positioning Research Station of the Heilongjiang Province	47.7003	133.577	1.9	585	0.5	BHL	1	B. platyphylla	8.76711	0.517185	4	HJL	6	Acer pictum; Tilia amurensis; Betula platyphylla; Populus davidiana; Fraxinus mandshurica; Juglans mandshurica	6.89486	0.620987	4
the Sanjiang Plain Wetland Ecological Positioning Research Station of the Heilongjiang Province	47.7003	133.577	1.9	585	0.5	BHL	1	B. platyphylla	19.2481	0.983132	4	HJL	6	Acer pictum; Tilia amurensis; Betula platyphylla; Populus davidiana; Fraxinus mandshurica; Juglans mandshurica	15.4618	1.34495	4
the Sanjiang Plain Wetland Ecological Positioning Research Station of the Heilongjiang Province	47.7003	133.577	1.9	585	0.5	BHL	1	B. platyphylla	8.31111	0.517351	4	HJL	6	Acer pictum; Tilia amurensis; Betula platyphylla; Populus davidiana; Fraxinus mandshurica; Juglans mandshurica	9.02611	1.03487	4
the Sanjiang Plain Wetland Ecological Positioning Research Station of the Heilongjiang Province	47.7003	133.577	1.9	585	0.5	BHL	1	B. platyphylla	2.80646	0.207106	4	HJL	6	Acer pictum; Tilia amurensis; Betula platyphylla; Populus davidiana; Fraxinus mandshurica; Juglans mandshurica	2.38247	0.309747	4
the Sanjiang Plain Wetland Ecological Positioning Research Station of the Heilongjiang Province	47.7003	133.577	1.9	585	0.5	BHL	1	B. platyphylla	0.510221	0.206775	4	MGL	6	Quercus Mongolic; T. amurensis; A. pictum; T. mandshurica; P. davidiana, B. dahurica	0.712352	0.206609	4
the Sanjiang Plain Wetland Ecological Positioning Research Station of the Heilongjiang Province	47.7003	133.577	1.9	585	0.5	BHL	1	B. platyphylla	8.76711	0.517185	4	MGL	6	Quercus Mongolic; T. amurensis; A. pictum; T. mandshurica; P. davidiana, B. dahurica	8.50346	0.672556	4
the Sanjiang Plain Wetland Ecological Positioning Research Station of the Heilongjiang Province	47.7003	133.577	1.9	585	0.5	BHL	1	B. platyphylla	19.2481	0.983132	4	MGL	6	Quercus Mongolic; T. amurensis; A. pictum; T. mandshurica; P. davidiana, B. dahurica	17.3291	0.9309	4
the Sanjiang Plain Wetland Ecological Positioning Research Station of the Heilongjiang Province	47.7003	133.577	1.9	585	0.5	BHL	1	B. platyphylla	8.31111	0.517351	4	MGL	6	Quercus Mongolic; T. amurensis; A. pictum; T. mandshurica; P. davidiana, B. dahurica	10.5823	0.517185	4
the Sanjiang Plain Wetland Ecological Positioning Research Station of the Heilongjiang Province	47.7003	133.577	1.9	585	0.5	BHL	1	B. platyphylla	2.80646	0.207106	4	MGL	6	Quercus Mongolic; T. amurensis; A. pictum; T. mandshurica; P. davidiana, B. dahurica	4.25024	0.362477	4
Emmendingen, Germany	48.2333	8.5	9.6	1020	1	BB	1	pure beech	3.69949	1.11802	3	BF	2	beech; fir	2.02246	1.21108	3
Emmendingen, Germany	48.2333	8.5	9.6	1020	1	BB	1	pure beech	13.0212	3.16806	3	BF	2	beech; fir	4.07723	1.21119	3
Emmendingen, Germany	48.2333	8.5	9.6	1020	1	BB	1	pure beech	13.2203	4.09985	3	BF	2	beech; fir	6.6052	1.86348	3
Emmendingen, Germany	48.2333	8.5	9.6	1020	1	BB	1	pure beech	-1.30366	1.30436	3	BF	2	beech; fir	4.47256	1.67681	3
Emmendingen, Germany	48.2333	8.5	9.6	1020	1	BB	1	pure beech	0.194513	1.67703	3	BF	2	beech; fir	2.43055	1.11802	3
Emmendingen, Germany	48.2333	8.5	9.6	1020	1	BB	1	pure beech	3.55781	1.2113	3	BF	2	beech; fir	1.32166	0.838405	3
Emmendingen, Germany	48.2333	8.5	9.6	1020	1	BB	1	pure beech	-2.76807	1.49047	3	BF	2	beech; fir	-0.345687	0.838185	3
Emmendingen, Germany	48.2333	8.5	9.6	1020	1	BB	1	pure beech	3.38699	1.49036	3	BF	2	beech; fir	0.778493	0.745017	3
Emmendingen, Germany	48.2333	8.5	9.6	1020	1	BB	1	pure beech	12.7167	4.56459	3	BF	2	beech; fir	10.1084	4.6582	3
Emmendingen, Germany	48.2333	8.5	9.6	1020	1	BB	1	pure beech	5.55549	2.14276	3	BF	2	beech; fir	0.618226	0.745677	3
Solling Germany	51.46	-93.5	7.5	900	3	B0	1	pure spruce	9.81735	6.84932	5	B30	2	30% beech 70% spruce	5.13699	0.913242	5
Solling Germany	51.46	-93.5	7.5	900	3	B0	1	pure spruce	9.13242	6.50685	5	B30	2	30% beech 70% spruce	5.13699	0.913242	5
Solling Germany	51.46	-93.5	7.5	900	3	B100	1	pure beech stand	17.6941	20.5479	5	B30	2	30% beech 70% spruce	5.13699	0.913242	5
Solling Germany	51.46	-93.5	7.5	900	3	B100	1	pure beech stand	6.16438	1.82648	5	B30	2	30% beech 70% spruce	5.13699	0.913242	5
Solling Germany	51.46	-93.5	7.5	900	3	B0	1	pure spruce	9.81735	6.84932	5	B70	2	70% beech 30% spruce	8.44749	1.36986	4
Solling Germany	51.46	-93.5	7.5	900	3	B0	1	pure spruce	9.13242	6.50685	5	B70	2	70% beech 30% spruce	6.621	1.36986	4
Solling Germany	51.46	-93.5	7.5	900	3	B100	1	pure beech stand	17.6941	20.5479	5	B70	2	70% beech 30% spruce	8.44749	1.36986	4
Solling Germany	51.46	-93.5	7.5	900	3	B100	1	pure beech stand	6.16438	1.82648	5	B70	2	70% beech 30% spruce	6.621	1.36986	4
southward Hannover, Lower Saxony, Germany	51.7833	9.61667	6.5	1050		beech	1	beech	0.06	0.03	6	mixed	2	beech; spruce	0.05	0.02	6
southward Hannover, Lower Saxony, Germany	51.7833	9.61667	6.5	1050		beech	1	beech	0.11	0.07	6	mixed	2	beech; spruce	0.07	0.03	6
southward Hannover, Lower Saxony, Germany	51.7833	9.61667	6.5	1050		beech	1	beech	0.12	0.04	6	mixed	2	beech; spruce	0.08	0.03	6
southward Hannover, Lower Saxony, Germany	51.7833	9.61667	6.5	1050		beech	1	beech	0.29	0.13	6	mixed	2	beech; spruce	0.18	0.16	6
southward Hannover, Lower Saxony, Germany	51.7833	9.61667	6.5	1050		beech	1	beech	0.5	0.2	6	mixed	2	beech; spruce	0.29	0.14	6
southward Hannover, Lower Saxony, Germany	51.7833	9.61667	6.5	1050		spruce	1	spruce	0.08	0.04	6	mixed	2	beech; spruce	0.05	0.02	6
southward Hannover, Lower Saxony, Germany	51.7833	9.61667	6.5	1050		spruce	1	spruce	0.15	0.08	6	mixed	2	beech; spruce	0.07	0.03	6
southward Hannover, Lower Saxony, Germany	51.7833	9.61667	6.5	1050		spruce	1	spruce	0.18	0.13	6	mixed	2	beech; spruce	0.08	0.03	6
southward Hannover, Lower Saxony, Germany	51.7833	9.61667	6.5	1050		spruce	1	spruce	0.27	0.23	6	mixed	2	beech; spruce	0.18	0.16	6
southward Hannover, Lower Saxony, Germany	51.7833	9.61667	6.5	1050		spruce	1	spruce	0.45	0.13	6	mixed	2	beech; spruce	0.29	0.14	6
Daxing’anling Mountains	51.8169	122.987	-4.3		0.5	XL	1	Larix gmelinii forest	-6.65576	0.9456	3	DX	2	Ledum palustre; Larix gmelinii	-3.43969	0.567316	3
Daxing’anling Mountains	51.8169	122.987	-4.3		0.5	XL	1	Larix gmelinii forest	-4.89973	0.709282	3	DX	2	Ledum palustre; Larix gmelinii	-4.1425	0.803853	3
Daxing’anling Mountains	51.8219	123.001	-4.3		0.5	XL	1	Larix gmelinii forest	-7.17261	1.27671	3	DX	2	Ledum palustre; Larix gmelinii	-4.66582	0.567426	3
Daxing’anling Mountains	51.8219	123.001	-4.3		0.5	XL	1	Larix gmelinii forest	0.0211923	0.898424	3	DX	2	Ledum palustre; Larix gmelinii	3.09535	1.04012	3
Daxing’anling Mountains	51.8219	123.001	-4.3		0.5	XL	1	Larix gmelinii forest	4.46926	1.65488	3	DX	2	Ledum palustre; Larix gmelinii	2.53132	0.756622	3
Daxing’anling Mountains	51.8229	123.004	-4.3		0.5	XL	1	Larix gmelinii forest	7.59339	0.519976	3	DX	2	Ledum palustre; Larix gmelinii	3.76387	0.709282	3
Daxing’anling Mountains	51.8239	123.006	-4.3		0.5	XL	1	Larix gmelinii forest	4.23941	1.60782	3	DX	2	Ledum palustre; Larix gmelinii	2.06493	0.567426	3
Daxing’anling Mountains	51.8249	123.009	-4.3		0.5	XL	1	Larix gmelinii forest	4.47901	0.330889	3	DX	2	Ledum palustre; Larix gmelinii	2.77728	0.803743	3
Daxing’anling Mountains	51.8259	123.012	-4.3		0.5	XL	1	Larix gmelinii forest	5.99538	0.567535	3	DX	2	Ledum palustre; Larix gmelinii	2.87525	0.709227	3
Daxing’anling Mountains	51.8269	123.014	-4.3		0.5	XL	1	Larix gmelinii forest	10.4434	2.50607	3	DX	2	Ledum palustre; Larix gmelinii	7.55969	1.32383	3
Daxing’anling Mountains	51.8279	123.017	-4.3		0.5	XL	1	Larix gmelinii forest	9.73745	1.84408	3	DX	2	Ledum palustre; Larix gmelinii	8.46146	1.27687	3
Daxing’anling Mountains	51.8289	123.02	-4.3		0.5	XL	1	Larix gmelinii forest	8.79492	1.98588	3	DX	2	Ledum palustre; Larix gmelinii	6.4313	0.709172	3
Daxing’anling Mountains	51.8299	123.023	-4.3		0.5	XL	1	Larix gmelinii forest	10.6896	1.79685	3	DX	2	Ledum palustre; Larix gmelinii	2.32076	0.661996	3
Daxing’anling Mountains	51.8309	123.025	-4.3		0.5	XL	1	Larix gmelinii forest	6.53168	1.74945	3	DX	2	Ledum palustre; Larix gmelinii	4.64098	0.520195	3
Daxing’anling Mountains	51.8319	123.028	-4.3		0.5	XL	1	Larix gmelinii forest	6.1094	1.46585	3	DX	2	Ledum palustre; Larix gmelinii	5.49546	0.709392	3
Daxing’anling Mountains	51.8329	123.031	-4.3		0.5	CL	1	Larix gmelinii forest	-2.20961	0.331053	3	DX	2	Ledum palustre; Larix gmelinii	-3.43969	0.567316	3
Daxing’anling Mountains	51.8339	123.033	-4.3		0.5	CL	1	Larix gmelinii forest	-1.87543	0.189032	3	DX	2	Ledum palustre; Larix gmelinii	-4.66582	0.567426	3
Daxing’anling Mountains	51.8349	123.036	-4.3		0.5	CL	1	Larix gmelinii forest	-0.879094	0.141911	3	DX	2	Ledum palustre; Larix gmelinii	-4.1425	0.803853	3
Daxing’anling Mountains	51.8359	123.039	-4.3		0.5	CL	1	Larix gmelinii forest	0.0225621	0.236592	3	DX	2	Ledum palustre; Larix gmelinii	3.09535	1.04012	3
Daxing’anling Mountains	51.8369	123.042	-4.3		0.5	CL	1	Larix gmelinii forest	1.3025	0.661942	3	DX	2	Ledum palustre; Larix gmelinii	2.53132	0.756622	3
Daxing’anling Mountains	51.8379	123.044	-4.3		0.5	CL	1	Larix gmelinii forest	3.67001	0.614821	3	DX	2	Ledum palustre; Larix gmelinii	3.76387	0.709282	3
Daxing’anling Mountains	51.8389	123.047	-4.3		0.5	CL	1	Larix gmelinii forest	1.59263	0.378174	3	DX	2	Ledum palustre; Larix gmelinii	2.06493	0.567426	3
Daxing’anling Mountains	51.8399	123.05	-4.3		0.5	CL	1	Larix gmelinii forest	1.3122	0.52025	3	DX	2	Ledum palustre; Larix gmelinii	2.77728	0.803743	3
Daxing’anling Mountains	51.8409	123.053	-4.3		0.5	CL	1	Larix gmelinii forest	4.62536	1.27654	3	DX	2	Ledum palustre; Larix gmelinii	2.87525	0.709227	3
Daxing’anling Mountains	51.8419	123.055	-4.3		0.5	CL	1	Larix gmelinii forest	7.32392	1.46574	3	DX	2	Ledum palustre; Larix gmelinii	7.55969	1.32383	3
Daxing’anling Mountains	51.8429	123.058	-4.3		0.5	CL	1	Larix gmelinii forest	11.4883	1.70217	3	DX	2	Ledum palustre; Larix gmelinii	8.46146	1.27687	3
Daxing’anling Mountains	51.8439	123.061	-4.3		0.5	CL	1	Larix gmelinii forest	4.91894	2.36449	3	DX	2	Ledum palustre; Larix gmelinii	6.4313	0.709172	3
Daxing’anling Mountains	51.8449	123.063	-4.3		0.5	CL	1	Larix gmelinii forest	3.26701	1.27654	3	DX	2	Ledum palustre; Larix gmelinii	2.32076	0.661996	3
Daxing’anling Mountains	51.8459	123.066	-4.3		0.5	CL	1	Larix gmelinii forest	1.52085	0.283932	3	DX	2	Ledum palustre; Larix gmelinii	4.64098	0.520195	3
Daxing’anling Mountains	51.8469	123.069	-4.3		0.5	CL	1	Larix gmelinii forest	1.33477	0.661777	3	DX	2	Ledum palustre; Larix gmelinii	5.49546	0.709392	3
Daxing’anling Mountains	51.8479	123.072	-4.3		0.5	XL	1	Larix gmelinii forest	-6.65576	0.9456	3	DJ	2	Rhododendron dauricum; Larix gmelinii	-10.4367	1.79674	3
Daxing’anling Mountains	51.8489	123.074	-4.3		0.5	XL	1	Larix gmelinii forest	-7.17261	1.27671	3	DJ	2	Rhododendron dauricum; Larix gmelinii	-7.50158	1.3241	3
Daxing’anling Mountains	51.8499	123.077	-4.3		0.5	XL	1	Larix gmelinii forest	-4.89973	0.709282	3	DJ	2	Rhododendron dauricum; Larix gmelinii	-3.66822	0.709392	3
Daxing’anling Mountains	51.8509	123.08	-4.3		0.5	XL	1	Larix gmelinii forest	0.0211923	0.898424	3	DJ	2	Rhododendron dauricum; Larix gmelinii	-3.5233	0.756567	3
Daxing’anling Mountains	51.8519	123.082	-4.3		0.5	XL	1	Larix gmelinii forest	4.46926	1.65488	3	DJ	2	Rhododendron dauricum; Larix gmelinii	-3.04705	0.283877	3
Daxing’anling Mountains	51.8529	123.085	-4.3		0.5	XL	1	Larix gmelinii forest	7.59339	0.519976	3	DJ	2	Rhododendron dauricum; Larix gmelinii	1.96839	0.756567	3
Daxing’anling Mountains	51.8539	123.088	-4.3		0.5	XL	1	Larix gmelinii forest	4.23941	1.60782	3	DJ	2	Rhododendron dauricum; Larix gmelinii	3.67384	0.472745	3
Daxing’anling Mountains	51.8549	123.091	-4.3		0.5	XL	1	Larix gmelinii forest	4.47901	0.330889	3	DJ	2	Rhododendron dauricum; Larix gmelinii	5.80498	0.898369	3
Daxing’anling Mountains	51.8559	123.093	-4.3		0.5	XL	1	Larix gmelinii forest	5.99538	0.567535	3	DJ	2	Rhododendron dauricum; Larix gmelinii	7.22677	1.32405	3
Daxing’anling Mountains	51.8569	123.096	-4.3		0.5	XL	1	Larix gmelinii forest	10.4434	2.50607	3	DJ	2	Rhododendron dauricum; Larix gmelinii	13.8026	1.27649	3
Daxing’anling Mountains	51.8579	123.099	-4.3		0.5	XL	1	Larix gmelinii forest	9.73745	1.84408	3	DJ	2	Rhododendron dauricum; Larix gmelinii	10.165	1.65499	3
Daxing’anling Mountains	51.8589	123.102	-4.3		0.5	XL	1	Larix gmelinii forest	8.79492	1.98588	3	DJ	2	Rhododendron dauricum; Larix gmelinii	7.56747	1.04017	3
Daxing’anling Mountains	51.8599	123.104	-4.3		0.5	XL	1	Larix gmelinii forest	10.6896	1.79685	3	DJ	2	Rhododendron dauricum; Larix gmelinii	6.71951	1.04023	3
Daxing’anling Mountains	51.8609	123.107	-4.3		0.5	XL	1	Larix gmelinii forest	6.53168	1.74945	3	DJ	2	Rhododendron dauricum; Larix gmelinii	4.97329	0.803689	3
Daxing’anling Mountains	51.8619	123.11	-4.3		0.5	XL	1	Larix gmelinii forest	6.1094	1.46585	3	DJ	2	Rhododendron dauricum; Larix gmelinii	5.40215	1.13491	3
Daxing’anling Mountains	51.8629	123.112	-4.3		0.5	CL	1	Larix gmelinii forest	-2.20961	0.331053	3	DJ	2	Rhododendron dauricum; Larix gmelinii	-10.4367	1.79674	3
Daxing’anling Mountains	51.8639	123.115	-4.3		0.5	CL	1	Larix gmelinii forest	-1.87543	0.189032	3	DJ	2	Rhododendron dauricum; Larix gmelinii	-7.50158	1.3241	3
Daxing’anling Mountains	51.8649	123.118	-4.3		0.5	CL	1	Larix gmelinii forest	-0.879094	0.141911	3	DJ	2	Rhododendron dauricum; Larix gmelinii	-3.66822	0.709392	3
Daxing’anling Mountains	51.8659	123.121	-4.3		0.5	CL	1	Larix gmelinii forest	0.0225621	0.236592	3	DJ	2	Rhododendron dauricum; Larix gmelinii	-3.5233	0.756567	3
Daxing’anling Mountains	51.8669	123.123	-4.3		0.5	CL	1	Larix gmelinii forest	1.3025	0.661942	3	DJ	2	Rhododendron dauricum; Larix gmelinii	-3.04705	0.283877	3
Daxing’anling Mountains	51.8679	123.126	-4.3		0.5	CL	1	Larix gmelinii forest	3.67001	0.614821	3	DJ	2	Rhododendron dauricum; Larix gmelinii	1.96839	0.756567	3
Daxing’anling Mountains	51.8689	123.129	-4.3		0.5	CL	1	Larix gmelinii forest	1.59263	0.378174	3	DJ	2	Rhododendron dauricum; Larix gmelinii	3.67384	0.472745	3
Daxing’anling Mountains	51.8699	123.131	-4.3		0.5	CL	1	Larix gmelinii forest	1.3122	0.52025	3	DJ	2	Rhododendron dauricum; Larix gmelinii	5.80498	0.898369	3
Daxing’anling Mountains	51.8709	123.134	-4.3		0.5	CL	1	Larix gmelinii forest	4.62536	1.27654	3	DJ	2	Rhododendron dauricum; Larix gmelinii	7.22677	1.32405	3
Daxing’anling Mountains	51.8719	123.137	-4.3		0.5	CL	1	Larix gmelinii forest	7.32392	1.46574	3	DJ	2	Rhododendron dauricum; Larix gmelinii	13.8026	1.27649	3
Daxing’anling Mountains	51.8729	123.14	-4.3		0.5	CL	1	Larix gmelinii forest	11.4883	1.70217	3	DJ	2	Rhododendron dauricum; Larix gmelinii	10.165	1.65499	3
Daxing’anling Mountains	51.8739	123.142	-4.3		0.5	CL	1	Larix gmelinii forest	4.91894	2.36449	3	DJ	2	Rhododendron dauricum; Larix gmelinii	7.56747	1.04017	3
Daxing’anling Mountains	51.8749	123.145	-4.3		0.5	CL	1	Larix gmelinii forest	3.26701	1.27654	3	DJ	2	Rhododendron dauricum; Larix gmelinii	6.71951	1.04023	3
Daxing’anling Mountains	51.8759	123.148	-4.3		0.5	CL	1	Larix gmelinii forest	1.52085	0.283932	3	DJ	2	Rhododendron dauricum; Larix gmelinii	4.97329	0.803689	3
Daxing’anling Mountains	51.8769	123.151	-4.3		0.5	CL	1	Larix gmelinii forest	1.33477	0.661777	3	DJ	2	Rhododendron dauricum; Larix gmelinii	5.40215	1.13491	3

## Sheet: References
Bagherzadeh A, Brumme R, Beese F. Temperature dependence of carbon mineralization and nitrous oxide emission in a temperate forest ecosystem. J For Res 2008; 19: 107-112.
Borken W, Beese F. Methane and nitrous oxide fluxes of soils in pure and mixed stands of European beech and Norway spruce. Eur J Soil Sci 2006; 57: 617-625.
Díaz-Pinés E, Schindlbacher A, Godino M et al. Effects of tree species composition on the CO2 and N2O efflux of a Mediterranean mountain forest soil. Plant Soil 2014; 384: 243-257.
Erickson HE, Perakis SS. Soil fluxes of methane, nitrous oxide, and nitric oxide from aggrading forests in coastal Oregon. Soil Biol Biochem 2014; 76: 268-277.
Li J, Wu Y, Wang J et al. Seasonal Variation of Emission Fluxes of CO2, CH4, and N2O from Different Larch Forests in the Daxing’An Mountains of China. Forests 2023; 14: 1470.
Ming A, Yang Y, Liu S et al. Effects of Near Natural Forest Management on Soil Greenhouse Gas Flux in Pinus massoniana (Lamb.) and Cunninghamia lanceolata (Lamb.) Hook. Plantations. Forests 2018; 9: 229.
Morishita T, Aizawa S, Yoshinaga S et al. Seasonal change in N2O flux from forest soils in a forest catchment in Japan. J For Res 2011; 16: 386-393.
Rehschuh S, Fuchs M, Tejedor J et al. Admixing Fir to European Beech Forests Improves the Soil Greenhouse Gas Balance. Forests 2019; 10: 213.
Santos FM, Balieiro FdC, Ataíde DHdS et al. Nitrogen mineralisation and N2O emissions in pure and mixed-species plantations of Eucalyptus urograndis and Acacia mangium. South Forests 2022; 84: 113-122.
Wang H, Liu S, Wang J et al. Effects of tree species mixture on soil organic carbon stocks and greenhouse gas fluxes in subtropical plantations in China. For Ecol Manage 2013; 300: 4-13.
Xu N, Li J, Zhong H et al. Seasonal Dynamics of Greenhouse Gas Emissions from Island-like Forest Soils in the Sanjiang Plain: Impacts of Soil Characteristics and Climatic Factors. Forests 2024; 15: 996.
Xu R, Jiang C, Bai Y et al. Soil greenhouse gas fluxes in pure and mixed stands of Chinese fir. Journal of Zhejiang A&F University 2019; 36: 307.
Zhang Q, Chen J, Zhu X et al. On the short-term response of soil greenhouse gas emissions in Cunninghamia lanceolata forest to the expansion and eradication of Phyllostachys edulis. Journal of Zhejiang A&F University 2021; 38: 703.
Zhou Z, Zhu Q, Lai X et al. N2O emission and mineral N leaching from contrasting land-use hillslopes as jointly affected by climate and rock fragment factors. J Plant Nutr Soil Sci 2020; 183: 637-647.
